# Supplementary material for: Comparison of Patient Survival According to Erythropoiesis-Stimulating Agent Type of Treatment in Maintenance Hemodialysis Patients
Source: J Clin Med. 2023 Jan 12;12(2):625. doi: 10.3390/jcm12020625 (PMC9861937; doi:10.3390/jcm12020625)
Supplement: Supplementary file 1 [file jcm-12-00625-s001.zip]

Archive with 1 entries (1 files):
- jcm-2133631-supplementary.pdf
